# Supplementary material for: IrO2-Decorated Titania Nanotubes as Oxygen Evolution Anodes
Source: Molecules. 2025 Jul 10;30(14):2921. doi: 10.3390/molecules30142921 (PMC12300787; doi:10.3390/molecules30142921)
Supplement: Supplementary file 1 [file molecules-30-02921-s001.zip]

Archive with 1 entries (1 files):
- molecules-3696690-supplementary.pdf
